# Supplementary material for: A New Artificial Intelligence-Based Method for Identifying Mycobacterium Tuberculosis in Ziehl–Neelsen Stain on Tissue
Source: Diagnostics (Basel). 2022 Jun 17;12(6):1484. doi: 10.3390/diagnostics12061484 (PMC9221616; doi:10.3390/diagnostics12061484)
Supplement: Supplementary file 1 [file diagnostics-12-01484-s001.zip]

Archive with 1 entries (1 files):
- diagnostics-1756715-supplementary.pdf
